# Supplementary material for: Characterization of HER2 Expression Levels, Including HER2-Ultralow, in a Retrospective Male Breast Cancer Cohort
Source: Life (Basel). 2026 Jun 3;16(6):947. doi: 10.3390/life16060947 (PMC13301673; doi:10.3390/life16060947)
Supplement: Supplementary file 1 [file life-16-00947-s001.zip]

Archive with 1 entries (1 files):
- life-4317511-supplementary.pdf
